# Supplementary material for: Multidrug-resistant gram-negative bacteria in Spanish ICU patients: clinical and microbiological characterization (MURAN-UCI Project)
Source: Microbiol Spectr. 2025 Dec 26;14(2):e02987-25. doi: 10.1128/spectrum.02987-25 (PMC12889108; doi:10.1128/spectrum.02987-25)
Supplement: Table S1 — Molecular, microbiological and clinical data of the 45 enterobacterales isolates included in the study. [file spectrum.02987-25-s0001.xlsx]

## Sheet: Hoja1
Table S1. Molecular, microbiological and clinical data of the 45 enterobacterales isolates included in the study.
Patients	Isolates	Species	Representative isolate*	Hospitals	Province	Sample Type	Clinical Presentation	Time colonization/infection	Ertapenem	EUCAST v14.0	Imipenem	EUCAST v14.0	Meropenem	EUCAST v14.0	Imipenem/Relebactam	EUCAST v14.0	Meropenem/Vaborbactam	EUCAST v14.0	Cefotaxime	EUCAST v14.0	Ceftazidime	EUCAST v14.0	Cefiderocol	EUCAST v14.0	Cefepime	EUCAST v14.0	Ceftazidime/Avibactam	EUCAST v14.0	Ceftolozane/tazobactam	EUCAST v14.0	Aztreonam	EUCAST v14.0	Amikacin	EUCAST v14.0	Gentamycin	EUCAST v14.0	Tobramycin	EUCAST v14.0	Amoxicillin/clavulanic	EUCAST v14.0	Piperacillin/tazobactam	EUCAST v14.0	Ciprofloxacin	EUCAST v14.0	Colistin	EUCAST v14.0	Tigecycline	EUCAST v14.0	Fosdomicyn+glucosa-6-phosphate
H4-002	H4-002-01	Klebsiella pneumoniae	yes	H4	Santander	Urine	Infection	During ICU-stay	≤0.12	S	≤0.5	S	≤0.12	S	0.12	S	≤0.06	S	> 8	R	8	R	0.12	S	>16	R	≤0.5	S	1	S	32	R	32	R	≤0.5	S	≤0.5	S	≤4	S	4	S	1	R	≤0.25	S	≤0.25	S	>64
H4-040	H4-040-01	Klebsiella pneumoniae	yes	H4	Santander	Oropharyngeal Swab	Colonization	During ICU-stay	0.5	S	16	S	≤0.12	S	0.12	S	≤0.06	S	> 8	R	16	R	0.12	S	8	R	≤0.5	S	≤0.25	S	32	R	≤2	S	>8	R	>8	R	64	R	16	R	> 2	R	0.5	S	1	R	>64
	H4-040-02	Klebsiella pneumoniae	no	H4	Santander	BAL/BAS**	Infection	During ICU-stay	≤0.12	S	≤0.5	S	≤0.12	S	0.25	S	≤0.06	S	> 8	R	16	R	0.12	S	8	R	≤0.5	S	≤0.25	S	32	R	16	R	>8	R	>8	R	>64	R	>32	R	> 2	R	0.5	S	0.5	S	>64
	H4-040-03	Klebsiella pneumoniae	no	H4	Santander	Rectal Swab	Colonization	During ICU-stay	>2	R	≤0.5	S	2	S	0.25	S	0.25	S	> 8	R	>16	R	0.5	S	>16	R	≤0.5	S	2	S	>32	R	16	R	>8	R	>8	R	>64	R	>32	R	> 2	R	≤0.25	S	>4	R	>64
H3-180	H3-180-01	Klebsiella pneumoniae	yes	H3	Córdoba	Rectal Swab	Colonization	At ICU-admission	≤0.12	S	≤0.5	S	≤0.12	S	0.12	S	≤0.06	S	> 8	R	8	R	0.25	S	16	R	≤0.5	S	0.5	S	32	R	4	S	>8	R	>8	R	64	R	8	S	> 2	R	0.5	S	0.5	S	≤16
H1-004	H1-004-01	Klebsiella pneumoniae	yes	H1	Sevilla	Rectal Swab	Colonization	At ICU-admission	>2	R	2	S	2	S	1	S	1	S	> 8	R	>16	R	0.5	S	16	R	>16	R	>32	R	>32	R	≤2	S	≤0.5	S	8	R	>64	R	>32	R	> 2	R	0.5	S	≤0.25	S	>64
	H1-004-02	Klebsiella pneumoniae	no	H1	Sevilla	Oropharyngeal Swab	Colonization	At ICU-admission	>2	R	2	S	2	S	1	S	0.5	S	> 8	R	>16	R	0.25	S	16	R	>16	R	>32	R	>32	R	≤2	S	≤0.5	S	8	R	>64	R	>32	R	> 2	R	0.5	S	0.5	S	≤16
H1-012	H1-012-01	Klebsiella pneumoniae	yes	H1	Sevilla	Rectal Swab	Colonization	At ICU-admission	>2	R	2	S	2	S	2	S	1	S	> 8	R	>16	R	0.25	S	16	R	>16	R	>32	R	>32	R	≤2	S	≤0.5	S	4	R	>64	R	>32	R	> 2	R	0.5	S	≤0.25	S	≤16
	H1-012-02	Klebsiella pneumoniae	no	H1	Sevilla	Oropharyngeal Swab	Colonization	At ICU-admission	>2	R	4	I	2	S	2	S	2	S	> 8	R	>16	R	0.25	S	16	R	>16	R	>32	R	>32	R	≤2	S	≤0.5	S	8	R	>64	R	>32	R	> 2	R	0.5	S	≤0.25	S	≤16
	H1-012-03	Klebsiella pneumoniae	no	H1	Sevilla	Rectal Swab	Colonization	During ICU-stay	>2	R	2	S	2	S	2	S	2	S	> 8	R	>16	R	0.25	S	16	R	>16	R	>32	R	>32	R	≤2	S	≤0.5	S	8	R	>64	R	>32	R	> 2	R	0.5	S	≤0.25	S	≤16
	H1-012-04	Klebsiella pneumoniae	no	H1	Sevilla	Oropharyngeal Swab	Colonization	During ICU-stay	>2	R	2	S	2	S	2	S	2	S	> 8	R	>16	R	0.25	S	16	R	>16	R	>32	R	>32	R	≤2	S	≤0.5	S	4	R	>64	R	>32	R	> 2	R	0.5	S	0.5	S	≤16
H1-026	H1-026-01	Klebsiella pneumoniae	yes	H1	Sevilla	Rectal Swab	Colonization	At ICU-admission	≤0.12	S	≤0.5	S	≤0.12	S	≤0.06	S	≤0.06	S	> 8	R	4	R	0.06	S	2	I	≤0.5	S	≤0.25	S	16	R	≤2	S	≤0.5	S	≤0.5	S	≤4	S	2	S	0.25	S	≤0.25	S	≤0.25	S	32
	H1-026-02	Klebsiella pneumoniae	no	H1	Sevilla	Oropharyngeal Swab	Colonization	At ICU-admission	≤0.12	S	≤0.5	S	≤0.12	S	0.25	S	≤0.06	S	> 8	R	4	R	0.06	S	4	I	≤0.5	S	≤0.25	S	4	I	≤2	S	≤0.5	S	≤0.5	S	≤4	S	2	S	0.25	S	0.5	S	0.5	S	32
H1-043	H1-043-01	Klebsiella pneumoniae	yes	H1	Sevilla	Rectal Swab	Colonization	At ICU-admission	≤0.12	S	≤0.5	S	≤0.12	S	0.12	S	≤0.06	S	> 8	R	8	R	0.06	S	4	I	≤0.5	S	≤0.25	S	16	R	≤2	S	≤0.5	S	≤0.5	S	16	R	32	R	0.5	I	0.5	S	≤0.25	S	≤16
H1-076	H1-076-01	Klebsiella pneumoniae	yes	H1	Sevilla	Rectal Swab	Colonization	At ICU-admission	≤0.12	S	≤0.5	S	≤0.12	S	0.12	S	≤0.06	S	> 8	R	16	R	0.12	S	8	R	≤0.5	S	2	S	>32	R	≤2	S	≤0.5	S	≤0.5	S	16	R	8	S	0.5	I	≤0.25	S	≤0.25	S	≤16
	H1-076-02	Klebsiella pneumoniae	no	H1	Sevilla	Rectal Swab	Colonization	At ICU-admission	≤0.12	S	≤0.5	S	≤0.12	S	0.25	S	≤0.06	S	> 8	R	16	R	0.12	S	4	I	≤0.5	S	0.5	S	32	R	≤2	S	≤0.5	S	≤0.5	S	16	R	4	S	0.5	I	0.5	S	≤0.25	S	≤16
H6-010	H6-003-01	Klebsiella pneumoniae	yes	H6	Madrid	Rectal Swab	Colonization	At ICU-admission	≤0.12	S	≤0.5	S	≤0.12	S	0.5	S	0.25	S	> 8	R	>16	R	0.12	S	4	I	>16	R	>32	R	2	S	≤2	S	≤0.5	S	4	R	>64	R	>32	R	1	R	0.5	S	≤0.25	S	32
H6-022	H6-005-01	Klebsiella pneumoniae	yes	H6	Madrid	Rectal Swab	Colonization	At ICU-admission	≤0.12	S	≤0.5	S	≤0.12	S	0.25	S	≤0.06	S	> 8	R	4	R	0.06	S	4	I	≤0.5	S	≤0.25	S	32	R	≤2	S	≤0.5	S	≤0.5	S	≤4	S	2	S	0.5	I	0.5	S	0.5	S	32
H6-038	H6-001-01	Klebsiella pneumoniae	yes	H6	Madrid	Rectal Swab	Colonization	At ICU-admission	≤0.12	S	≤0.5	S	≤0.12	S	≤0.06	S	≤0.06	S	> 8	R	16	R	0.25	S	4	I	2	S	8	R	8	R	≤2	S	>8	R	>8	R	>64	R	>32	R	> 2	R	0.5	S	≤0.25	S	≤16
H2-004	H2-004-01	Klebsiella pneumoniae	yes	H2	Palma de Mallorca	Rectal Swab	Colonization	During ICU-stay	≤0.12	S	≤0.5	S	≤0.12	S	0.12	S	≤0.06	S	> 8	R	16	R	0.12	S	8	R	≤0.5	S	1	S	32	R	≤2	S	≤0.5	S	≤0.5	S	≤4	S	8	S	> 2	R	0.5	S	1	R	≤16
H2-016	H2-016-01	Klebsiella pneumoniae	yes	H2	Palma de Mallorca	Rectal Swab	Colonization	At ICU-admission	≤0.12	S	≤0.5	S	≤0.12	S	≤0.06	S	≤0.06	S	> 8	R	>16	R	0.5	S	>16	R	≤0.5	S	1	S	>32	R	≤2	S	>8	R	8	R	>64	R	>32	R	> 2	R	0.5	S	2	R	≤16
	H2-016-02	Klebsiella pneumoniae	no	H2	Palma de Mallorca	Rectal Swab	Colonization	During ICU-stay	>2	R	≤0.5	S	1	S	0.25	S	0.25	S	> 8	R	>16	R	0.5	S	>16	R	≤0.5	S	4	R	>32	R	4	S	>8	R	4	R	>64	R	>32	R	> 2	R	0.5	S	1	R	>64
	H2-016-03	Klebsiella pneumoniae	no	H2	Palma de Mallorca	Rectal Swab	Colonization	During ICU-stay	≤0.12	S	2	S	8	I	1	S	0.25	S	> 8	R	>16	R	0.03	S	8	R	≤0.5	S	>32	R	>32	R	≤2	S	>8	R	>8	R	>64	R	>32	R	> 2	R	0.5	S	2	R	≤16
H2-017	H2-017-01	Klebsiella oxytoca	yes	H2	Palma de Mallorca	Rectal Swab	Colonization	At ICU-admission	>2	R	8	R	4	I	4	R	0.5	S	> 8	R	>16	R	0.5	S	>16	R	>16	R	>32	R	>32	R	4	S	>8	R	>8	R	>64	R	>32	R	> 2	R	1	S	2	R	>64
	H2-017-02	Klebsiella oxytoca	no	H2	Palma de Mallorca	Rectal Swab	Colonization	During ICU-stay	≤0.12	S	4	I	2	S	8	R	0.5	S	> 8	R	>16	R	0.03	S	8	R	>16	R	>32	R	≤0.5	S	4	S	1	S	>8	R	>64	R	32	R	2	R	0.5	S	≤0.25	S	≤16
H2-036	H2-036-01	Enterobacter hormaechei	yes	H2	Palma de Mallorca	Rectal Swab	Colonization	During ICU-stay	>2	R	8	R	8	I	8	R	4	S	> 8	R	>16	R	1	S	>16	R	>16	R	>32	R	4	I	8	S	4	R	>8	R	>64	R	>32	R	> 2	R	1	S	4	R	≤16
H2-038	H2-038-01	Citrobacter amalonaticus	yes	H2	Palma de Mallorca	Rectal Swab	Colonization	During ICU-stay	>2	R	4	I	4	I	4	R	2	S	> 8	R	>16	R	0.25	S	>16	R	>16	R	>32	R	4	I	4	S	4	R	>8	R	>64	R	>32	R	> 2	R	0.5	S	2	R	>64
H2-048	H2-048-01	Citrobacter freundii	yes	H2	Palma de Mallorca	Rectal Swab	Colonization	During ICU-stay	>2	R	8	R	4	I	4	R	4	S	> 8	R	>16	R	0	S	>16	R	>16	R	>32	R	4	I	4	S	4	R	>8	R	>64	R	>32	R	> 2	R	1	S	4	R	≤16
H2-055	H2-055-01	Klebsiella pneumoniae	yes	H2	Palma de Mallorca	Rectal Swab	Colonization	At ICU-admission	≤0.12	S	≤0.5	S	≤0.12	S	0.25	S	≤0.06	S	> 8	R	8	R	0.25	S	8	R	≤0.5	S	0.5	S	16	R	≤2	S	≤0.5	S	4	R	64	R	8	S	1	R	0.5	S	0.5	S	≤16
	H2-055-02	E.coli	yes	H2	Palma de Mallorca	Rectal Swab	Colonization	During ICU-stay	2	R	≤0.5	S	0.5	S	0.5	S	0.25	S	> 8	R	8	R	0.06	S	4	I	16	R	4	R	>32	R	4	S	>8	R	8	R	>64	R	>32	R	> 2	R	0.5	S	>4	R	≤16
H2-059	H2-059-01	Enterobacter hormaechei	yes	H2	Palma de Mallorca	Rectal Swab	Colonization	At ICU-admission	>2	R	8	R	8	I	8	R	4	S	> 8	R	>16	R	0.5	S	>16	R	>16	R	>32	R	4	I	8	S	4	R	>8	R	>64	R	>32	R	> 2	R	0.5	S	4	R	≤16
	H2-059-02	Enterobacter hormaechei	no	H2	Palma de Mallorca	Surgical Wound	Infection	During ICU-stay	>2	R	8	R	4	I	8	R	4	S	> 8	R	>16	R	0.5	S	>16	R	>16	R	>32	R	2	S	8	S	8	R	>8	R	>64	R	>32	R	> 2	R	1	S	2	R	≤16
	H2-059-03	Enterobacter hormaechei	no	H2	Palma de Mallorca	Rectal Swab	Colonization	During ICU-stay	>2	R	8	R	4	I	8	R	4	S	> 8	R	>16	R	1	S	>16	R	>16	R	>32	R	4	I	8	S	4	R	>8	R	>64	R	>32	R	> 2	R	0.5	S	2	R	≤16
	H2-059-04	Enterobacter hormaechei	no	H2	Palma de Mallorca	Rectal Swab	Colonization	During ICU-stay	>2	R	16	R	>16	R	>8	R	>16	R	> 8	R	>16	R	0.5	S	>16	R	>16	R	>32	R	>32	R	8	S	4	R	>8	R	>64	R	>32	R	> 2	R	0.5	S	2	R	≤16
H2-068	H2-068-01	Klebsiella oxytoca	yes	H2	Palma de Mallorca	Rectal Swab	Colonization	During ICU-stay	≤0.12	S	2	S	1	S	2	S	0.5	S	> 8	R	>16	R	0.25	S	16	R	>16	R	>32	R	≤0.5	S	8	S	4	R	>8	R	>64	R	>32	R	1	R	≤0.25	S	2	R	≤16
	H2-068-02	Enterobacter hormaechei	yes	H2	Palma de Mallorca	Rectal Swab	Colonization	During ICU-stay	>2	R	8	R	4	I	8	R	4	S	> 8	R	>16	R	1	S	>16	R	>16	R	>32	R	2	S	8	S	4	R	>8	R	>64	R	>32	R	> 2	R	0.5	S	2	R	≤16
	H2-068-03	Enterobacter hormaechei	no	H2	Palma de Mallorca	Oropharyngeal Swab	Colonization	During ICU-stay	>2	R	4	I	4	I	8	R	4	S	> 8	R	>16	R	0.5	S	>16	R	>16	R	>32	R	4	I	4	S	4	R	>8	R	>64	R	>32	R	> 2	R	0.5	S	2	R	≤16
H2-073	H2-073-01	Enterobacter hormaechei	yes	H2	Palma de Mallorca	Rectal Swab	Colonization	During ICU-stay	2	R	2	S	>16	R	4	R	8	R	> 8	R	>16	R	1	S	>16	R	>16	R	>32	R	4	I	8	S	4	R	>8	R	>64	R	>32	R	> 2	R	0.5	S	≤0.25	S	32
H2-076	H2-076-01	Enterobacter hormaechei	yes	H2	Palma de Mallorca	Rectal Swab	Colonization	During ICU-stay	>2	R	4	I	8	I	4	R	4	S	> 8	R	>16	R	1	S	>16	R	>16	R	>32	R	4	I	8	S	4	R	>8	R	>64	R	>32	R	> 2	R	1	S	≤0.25	S	≤16
H2-087	H2-087-01	Klebsiella pneumoniae	yes	H2	Palma de Mallorca	Rectal Swab	Colonization	At ICU-admission	≤0.12	S	≤0.5	S	≤0.12	S	0.12	S	≤0.06	S	> 8	R	>16	R	0.5	S	8	R	≤0.5	S	4	R	>32	R	≤2	S	>8	R	8	R	>64	R	32	R	> 2	R	≤0.25	S	2	R	≤16
H5-028	H5-028-01	Klebsiella pneumoniae	yes	H5	Barcelona	Rectal Swab	Colonization	At ICU-admission	≤0.12	S	≤0.5	S	≤0.12	S	0.25	S	≤0.06	S	8	R	16	R	0.12	S	8	R	≤0.5	S	0.5	S	>32	R	≤2	S	≤0.5	S	≤0.5	S	≤4	S	4	S	0.5	I	0.5	S	≤0.25	S	32
	H5-028-02	Klebsiella pneumoniae	no	H5	Barcelona	Rectal Swab	Colonization	During ICU-stay	≤0.12	S	≤0.5	S	≤0.12	S	0.25	S	≤0.06	S	> 8	R	8	R	0.12	S	8	R	≤0.5	S	0.5	S	16	R	≤2	S	≤0.5	S	≤0.5	S	≤4	S	2	S	0.5	I	1	S	≤0.25	S	64
	H5-028-03	Klebsiella pneumoniae	no	H5	Barcelona	Rectal Swab	Colonization	During ICU-stay	≤0.12	S	≤0.5	S	≤0.12	S	0.25	S	≤0.06	S	> 8	R	16	R	0.12	S	8	R	≤0.5	S	0.5	S	32	R	≤2	S	≤0.5	S	≤0.5	S	≤4	S	4	S	0.5	I	0.5	S	≤0.25	S	>64
	H5-028-04	Klebsiella pneumoniae	no	H5	Barcelona	Tracheal aspirate	Infection	During the ICU-stay (up to 60 days of stay)	≤0.12	S	≤0.5	S	≤0.12	S	0.25	S	≤0.06	S	> 8	R	8	R	0.12	S	8	R	≤0.5	S	0.5	S	16	R	≤2	S	≤0.5	S	≤0.5	S	≤4	S	2	S	0.5	I	0.5	S	≤0.25	S	32
	H5-028-05	Klebsiella pneumoniae	no	H5	Barcelona	Urine	Infection	During the ICU-stay (up to 60 days of stay)	≤0.12	S	≤0.5	S	≤0.12	S	0.25	S	≤0.06	S	> 8	R	8	R	0.12	S	8	R	≤0.5	S	0.5	S	16	R	≤2	S	≤0.5	S	≤0.5	S	≤4	S	2	S	0.25	S	0.5	S	≤0.25	S	32
*First isolates per bacteria/resistance indicator for each patient selected for further microbiological and WGS analysis; three patients had two different bacteria/resistance indicators.
**BAL/BAS: bronchoalveolar lavage/Bronquial aspirate
[truncated: 21 more columns]
