# Supplementary material for: Multidrug-resistant gram-negative bacteria in Spanish ICU patients: clinical and microbiological characterization (MURAN-UCI Project)
Source: Microbiol Spectr. 2025 Dec 26;14(2):e02987-25. doi: 10.1128/spectrum.02987-25 (PMC12889108; doi:10.1128/spectrum.02987-25)
Supplement: Table S2 — Molecular, microbiological and clinical data of the 37 Pseudomonas aeruginosa isolates included in the study. [file spectrum.02987-25-s0002.xlsx]

## Sheet: All_data
Patients	Isolates	Representative isolate*	Hospital of Origin	Province	Sample Type	Clinical Presentation	Time colonization/infection	Ticarcilin	Piperacillin/tazobactam	EUCAST v14.0	Aztreonam	EUCAST v14.0	Ceftazidime	EUCAST v14.0	Cefepime	EUCAST v14.0	Imipenem	EUCAST v14.0	Meropenem	EUCAST v14.0	Ceftolozane/tazobactam	EUCAST v14.0	Ceftazidime/avibactam	EUCAST v14.0	Imipenem/relebactam	EUCAST v14.0	Cefiderocol	EUCAST v14.0	Amikacin	EUCAST v14.0	Tobramycin	EUCAST v14.0	Ciprofloxacin	EUCAST v14.0	Colistin	EUCAST v14.0	ST	Acquired Beta-lactamases	Acquired AMEs	Acquired FQ	Other acquired R determinants	PA0004 gyrB	PA0424 mexR	PA0425 mexA	PA0426 mexB	PA0427 oprM	PA0807 ampDh3	PA0869 pbpG (pbp6/7)	PA0929_pirR
4-001	4-001-01	Yes	4	Santander	BAL/BAS**	Infection	During the ICU-stay	16	<=4	S/I	4	I	2	I	4	I	16	R	2	S	1	S	1	S	1	S	0.25	S	4	S	1	S	0.5	I	1	S	3151										D197E, A219T		F2L, G52A, E69D
	4-001-02	No	4	Santander	Respiratory sample	Infection	During the ICU-stay (up to 60 days of stay)	256	32	R	32	R	8	I	8	I	16	R	16	R	1	S	8	S	2	S	2	S	4	S	1	S	1	R	1	S	3151						nt132IS				D197E, A219T		F2L, G52A, E69D
3-068	3-068-01	Yes	3	Córdoba	Rectal Swab	Colonization	During the ICU-stay	128	32	R	32	R	16	R	8	I	16	R	32	R	1	S	8	S	2	S	1	S	<=2	S	<= 0.25	S	0.5	I	2	S	395						X148ext				R66C	S250N
	3-068-02	No	3	Córdoba	Oropharyngeal Swab	Colonization	During the ICU-stay	128	32	R	32	R	16	R	8	I	16	R	32	R	1	S	8	S	2	S	0.5	S	<=2	S	<= 0.25	S	0.5	I	1	S	395						X148ext				R66C	S250N
	3-068-03	No	3	Córdoba	Rectal Swab	Colonization	During the ICU-stay	128	32	R	32	R	8	I	8	I	16	R	32	R	1	S	8	S	2	S	0.25	S	<=2	S	<= 0.25	S	0.5	I	1	S	395						X148ext				R66C	S250N
	3-068-04	No	3	Córdoba	Tracheal aspirate	Infection	During the ICU-stay	128	32	R	32	R	16	R	8	I	32	R	32	R	1	S	8	S	2	S	0.5	S	<=2	S	<= 0.25	S	0.5	I	2	S	395						X148ext				R66C	S250N
	3-068-05	No	3	Córdoba	Oropharyngeal Swab	Colonization	During the ICU-stay	128	32	R	32	R	8	I	8	I	16	R	32	R	1	S	8	S	2	S	<= 0.03	S	<=2	S	<= 0.25	S	0.5	I	2	S	395						X148ext				R66C	S250N
2-0007	2-007-01	Yes	2	Palma de Mallorca	Rectal Swab	Colonization	At ICU-admission	128	128	R	16	I	16	R	8	I	16	R	16	R	2	S	4	S	2	S	<= 0.03	S	32	R	> 32	R	> 16	R	1	S	235	blaOXA-2	aadA1, aadA6, aac(6')-31, aac(6')-II				K44M		G957D, S1041E, V1042A		A208V	A287S	G52A
	2-007-02	No	2	Palma de Mallorca	Rectal Swab	Colonization	At ICU-admission	128	128	R	16	I	16	R	16	R	16	R	16	R	1	S	4	S	2	S	<= 0.03	S	32	R	> 32	R	> 16	R	1	S	235	blaOXA-2	aadA1, aadA6, aac(6')-31, aac(6')-II				K44M		G957D, S1041E, V1042A		A208V	A287S	G52A
	2-007-03	No	2	Palma de Mallorca	Rectal Swab	Colonization	At ICU-admission	128	128	R	16	I	16	R	16	R	32	R	16	R	1	S	4	S	2	S	<= 0.03	S	64	R	> 32	R	> 16	R	1	S	235	blaOXA-2	aadA1, aadA6, aac(6')-31, aac(6')-II				K44M		G957D, S1041E, V1042A		A208V	A287S	G52A
	2-007-04	No	2	Palma de Mallorca	Exudate	Infection	During the ICU-stay	128	128	R	16	I	16	R	16	R	16	R	16	R	2	S	4	S	2	S	<= 0.03	S	64	R	> 32	R	16	R	2	S	235	blaOXA-2	aadA1, aadA6, aac(6')-31, aac(6')-II				K44M		G957D, S1041E, V1042A		A208V	A287S	G52A
2-020	2-020-01	Yes	2	Palma de Mallorca	Rectal Swab	Colonization	At ICU-admission	256	256	R	16	I	16	R	16	R	16	R	16	R	2	S	4	S	2	S	2	S	64	R	> 32	R	16	R	2	S	235	blaOXA-2	aadA1, aadA6, aac(6')-31, aac(6')-II				K44M		G957D, S1041E, V1042A		A208V	A287S	G52A
2-032	2-032-01	Yes	2	Palma de Mallorca	Rectal Swab	Colonization	During the ICU-stay	>512	256	R	16	I	2	I	16	R	16	R	8	I	2	S	1	S	1	S	0.5	S	<=2	S	2	S	4	R	1	S	179	blaOXA-10	aac(6')-Ib-Hangzhou, aadA1	qnrVC1	dfrA14						A219T
	2-032-02	No	2	Palma de Mallorca	BAL/BAS**	Infection	During the ICU-stay	>512	256	R	16	I	2	I	32	R	16	R	16	R	4	S	4	S	2	S	0.25	S	<=2	S	2	S	4	R	1	S	179	blaOXA-10	aac(6')-Ib-Hangzhou, aadA1	qnrVC1	dfrA14						A219T
2-046	2-046-01	Yes	2	Palma de Mallorca	Rectal Swab	Colonization	At ICU-admission	512	>256	R	32	R	64	R	32	R	32	R	8	I	4	S	8	S	1	S	0.06	S	4	S	1	S	0.5	I	2	S	308								G957D, S1041E, V1042A			A287S	G52A
	2-046-02	No	2	Palma de Mallorca	BAL/BAS**	Infection	During the ICU-stay	128	128	R	16	I	32	R	16	R	32	R	8	I	2	S	4	S	1	S	0.25	S	4	S	1	S	0.5	I	1	S	308								G957D, S1041E, V1042A			A287S	G52A
2-047	2-047-01	Yes	2	Palma de Mallorca	Rectal Swab	Colonization	During the ICU-stay	256	256	R	32	R	64	R	32	R	32	R	8	I	4	S	8	S	2	S	0.06	S	4	S	16	R	> 16	R	1	S	175		addB								A219T	S250N
2-048	2-048-02	Yes	2	Palma de Mallorca	Rectal Swab	Colonization	During the ICU-stay	128	64	R	16	I	16	R	16	R	16	R	8	I	2	S	4	S	1	S	0.25	S	4	S	16	R	> 16	R	1	S	175		addB								A219T	S250N
2-053	2-053-01	Yes	2	Palma de Mallorca	Rectal Swab	Colonization	At ICU-admission	512	64	R	16	I	2	I	8	I	8	R	8	I	2	S	2	S	2	S	0.06	S	4	S	4	R	8	R	2	S	179	blaOXA-10	aac(6')-Ib-Hangzhou, aadA1	qnrVC1	dfrA14						A219T
	2-053-02	No	2	Palma de Mallorca	BAL/BAS**	Infection	During the ICU-stay	>512	128	R	8	I	4	I	16	R	8	R	16	R	4	S	2	S	2	S	0.06	S	8	S	4	R	4	R	2	S	179	blaOXA-10	aac(6')-Ib-Hangzhou, aadA1	qnrVC1	dfrA14						A219T
	2-053-03	No	2	Palma de Mallorca	Rectal Swab	Colonization	At ICU-admission	>512	128	R	16	I	4	I	16	R	8	R	16	R	4	S	2	S	1	S	<=0.03	S	4	S	8	R	8	R	1	S	179	blaOXA-10	aac(6')-Ib-Hangzhou, aadA1	qnrVC1	dfrA14						A219T
2-067	2-067-01	Yes	2	Palma de Mallorca	Rectal Swab	Colonization	During the ICU-stay	64	64	R	16	I	16	R	16	R	16	R	16	R	2	S	4	S	2	S	0.25	S	4	S	32	R	> 16	R	1	S	175		addB								A219T	S250N
2-070	2-070-01	Yes	2	Palma de Mallorca	Rectal Swab	Colonization	During the ICU-stay	256	64	R	16	I	8	I	16	R	16	R	16	R	1	S	4	S	2	S	2	S	64	R	32	R	> 16	R	1	S	235	blaOXA-2	aadA1, aadA6, aac(6')-31, aac(6')-II				K44M		G957D, S1041E, V1042A		A208V	A287S	G52A
2-072	2-072-01	Yes	2	Palma de Mallorca	Rectal Swab	Colonization	During the ICU-stay	128	64	R	32	R	16	R	16	R	32	R	32	R	2	S	8	S	8	R	0.12	S	4	S	0.5	S	2	R	2	S	291										A219T	S250N
	2-072-02	No	2	Palma de Mallorca	BAL/BAS**	Infection	During the ICU-stay	128	64	R	32	R	8	I	16	R	32	R	32	R	2	S	8	S	4	R	0.12	S	4	S	0.5	S	1	R	2	S	291										A219T	S250N
2-093	2-093-01	Yes	2	Palma de Mallorca	Rectal Swab	Colonization	During the ICU-stay	128	32	R	32	R	8	I	8	I	16	R	32	R	1	S	8	S	2	S	0.25	S	<=2	S	0.5	S	1	R	1	S	1973											S250N
	2-093-02	No	2	Palma de Mallorca	Rectal Swab	Colonization	During the ICU-stay	256	32	R	32	R	16	R	8	I	16	R	64	R	1	S	8	S	2	S	0.25	S	<=2	S	0.5	S	1	R	1	S	1973											S250N
	2-093-03	No	2	Palma de Mallorca	BAL/BAS**	Infection	During the ICU-stay (up to 60 days of stay)	256	32	R	32	R	16	R	8	I	32	R	32	R	1	S	8	S	2	S	0.5	S	4	S	0.5	S	1	R	1	S	1973						R91H					S250N
7-001	7-001-01	Yes	7	A Coruña	Oropharyngeal Swab	Colonization	During the ICU-stay	256	16	I	32	R	4	I	8	I	16	R	> 64	R	1	S	4	S	1	S	<= 0.03	S	4	S	0.5	S	1	R	1	S	303								I745V		A219T
7-002	7-002-01	Yes	7	A Coruña	Respiratory sample	Infection	During the ICU-stay (up to 60 days of stay)	256	>256	R	64	R	64	R	32	R	32	R	16	R	4	S	4	S	2	S	4	R	8	S	1	S	> 16	R	1	S	235		aph(6)-Id, aph(3'')-Ib, aadA6						G957D, S1041E, V1042A		A208V	A287S	G52A
7-003	7-003-01	Yes	7	A Coruña	Urine	Infection	During the ICU-stay	16	<=4	S/I	4	I	<=1	S/I	2	I	8	R	4	I	<= 0.5	S	1	S	0.5	S	<= 0.03	S	<=2	S	0.5	S	<= 0.12	S/I	<=0.5	S	17										A219T	S250N
7-004	7-004-01	Yes	7	A Coruña	Rectal Swab	Colonization	During the ICU-stay	64	64	R	16	I	16	R	8	I	16	R	8	I	4	S	4	S	1	S	0.12	S	<=2	S	8	R	1	R	1	S	175		addB					V229A			A219T	S250N
7-006	7-006-01	Yes	7	A Coruña	Oropharyngeal Swab	Colonization	During the ICU-stay	256	16	I	32	R	4	I	16	R	32	R	> 64	R	2	S	4	S	4	R	<= 0.03	S	8	S	2	S	1	R	1	S	446										A208V	S250N	G52A
1-016	1-016-01	Yes	1	Sevilla	Rectal Swab	Colonization	During the ICU-stay	32	8	I	8	I	4	I	2	I	8	R	4	I	1	S	1	S	0.5	S	0.25	S	4	S	0.5	S	8	R	1	S	253												G52A
	1-016-02	No	1	Sevilla	Rectal Swab	Colonization	During the ICU-stay	64	64	R	16	I	16	R	4	I	16	R	8	I	2	S	2	S	0.5	S	0.25	S	<=2	S	0.5	S	8	R	1	S	253												G52A
1-118	1-118-01	Yes	1	Sevilla	Rectal Swab	Colonization	During the ICU-stay	128	32	R	32	R	16	R	8	I	16	R	16	R	1	S	8	S	2	S	0.5	S	<=2	S	<= 0.25	S	> 16	R	1	S	253												G52A
	1-118-02	No	1	Sevilla	Rectal Swab	Colonization	During the ICU-stay	128	32	R	32	R	8	I	8	I	8	R	16	R	1	S	8	S	1	S	1	S	<=2	S	<= 0.25	S	> 16	R	1	S	253												G52A
																													859
[truncated: 51 more columns]

## Sheet: without_POL
Table S2. Molecular, microbiological and clinical data of the 37 Pseudomonas aeruginosa isolates included in the study.
Patients	Isolates	Representative isolate*	Hospital of Origin	Province	Sample Type	Clinical Presentation	Time colonization/infection	Ticarcilin	Piperacillin/tazobactam	EUCAST v14.0	Aztreonam	EUCAST v14.0	Ceftazidime	EUCAST v14.0	Cefepime	EUCAST v14.0	Imipenem	EUCAST v14.0	Meropenem	EUCAST v14.0	Ceftolozane/tazobactam	EUCAST v14.0	Ceftazidime/avibactam	EUCAST v14.0	Imipenem/relebactam	EUCAST v14.0	Cefiderocol	EUCAST v14.0	Amikacin	EUCAST v14.0	Tobramycin	EUCAST v14.0	Ciprofloxacin	EUCAST v14.0	Colistin	EUCAST v14.0	ST	Acquired Beta-lactamases	Acquired AMEs	Acquired FQ	Other acquired R determinants	PA0004 gyrB	PA0424 mexR	PA0425 mexA	PA0426 mexB	PA0427 oprM	PA0807 ampDh3	PA0869 pbpG (pbp6/7)	PA0929_pirR
H4-001	4-001-01	Yes	4	Santander	BAL/BAS**	Infection	During the ICU-stay	16	<=4	S/I	4	I	2	I	4	I	16	R	2	S	1	S	1	S	1	S	0.25	S	4	S	1	S	0.5	I	1	S	3151
	4-001-02	No	4	Santander	Respiratory sample	Infection	During the ICU-stay (up to 60 days of stay)	256	32	R	32	R	8	I	8	I	16	R	16	R	1	S	8	S	2	S	2	S	4	S	1	S	1	R	1	S	3151						nt132IS
H3-068	3-068-01	Yes	3	Córdoba	Rectal Swab	Colonization	During the ICU-stay	128	32	R	32	R	16	R	8	I	16	R	32	R	1	S	8	S	2	S	1	S	<=2	S	<= 0.25	S	0.5	I	2	S	395						X148ext
	3-068-02	No	3	Córdoba	Oropharyngeal Swab	Colonization	During the ICU-stay	128	32	R	32	R	16	R	8	I	16	R	32	R	1	S	8	S	2	S	0.5	S	<=2	S	<= 0.25	S	0.5	I	1	S	395						X148ext
	3-068-03	No	3	Córdoba	Rectal Swab	Colonization	During the ICU-stay	128	32	R	32	R	8	I	8	I	16	R	32	R	1	S	8	S	2	S	0.25	S	<=2	S	<= 0.25	S	0.5	I	1	S	395						X148ext
	3-068-04	No	3	Córdoba	Tracheal aspirate	Infection	During the ICU-stay	128	32	R	32	R	16	R	8	I	32	R	32	R	1	S	8	S	2	S	0.5	S	<=2	S	<= 0.25	S	0.5	I	2	S	395						X148ext
	3-068-05	No	3	Córdoba	Oropharyngeal Swab	Colonization	During the ICU-stay	128	32	R	32	R	8	I	8	I	16	R	32	R	1	S	8	S	2	S	<= 0.03	S	<=2	S	<= 0.25	S	0.5	I	2	S	395						X148ext
H2-007	2-007-01	Yes	2	Palma de Mallorca	Rectal Swab	Colonization	At ICU-admission	128	128	R	16	I	16	R	8	I	16	R	16	R	2	S	4	S	2	S	<= 0.03	S	32	R	> 32	R	> 16	R	1	S	235	blaOXA-2	aadA1, aadA6, aac(6')-31, aac(6')-II				K44M
	2-007-02	No	2	Palma de Mallorca	Rectal Swab	Colonization	At ICU-admission	128	128	R	16	I	16	R	16	R	16	R	16	R	1	S	4	S	2	S	<= 0.03	S	32	R	> 32	R	> 16	R	1	S	235	blaOXA-2	aadA1, aadA6, aac(6')-31, aac(6')-II				K44M
	2-007-03	No	2	Palma de Mallorca	Rectal Swab	Colonization	At ICU-admission	128	128	R	16	I	16	R	16	R	32	R	16	R	1	S	4	S	2	S	<= 0.03	S	64	R	> 32	R	> 16	R	1	S	235	blaOXA-2	aadA1, aadA6, aac(6')-31, aac(6')-II				K44M
	2-007-04	No	2	Palma de Mallorca	Exudate	Infection	During the ICU-stay	128	128	R	16	I	16	R	16	R	16	R	16	R	2	S	4	S	2	S	<= 0.03	S	64	R	> 32	R	16	R	2	S	235	blaOXA-2	aadA1, aadA6, aac(6')-31, aac(6')-II				K44M
H2-020	2-020-01	Yes	2	Palma de Mallorca	Rectal Swab	Colonization	At ICU-admission	256	256	R	16	I	16	R	16	R	16	R	16	R	2	S	4	S	2	S	2	S	64	R	> 32	R	16	R	2	S	235	blaOXA-2	aadA1, aadA6, aac(6')-31, aac(6')-II				K44M
H2-032	2-032-01	Yes	2	Palma de Mallorca	Rectal Swab	Colonization	During the ICU-stay	>512	256	R	16	I	2	I	16	R	16	R	8	I	2	S	1	S	1	S	0.5	S	<=2	S	2	S	4	R	1	S	179	blaOXA-10	aac(6')-Ib-Hangzhou, aadA1	qnrVC1	dfrA14
	2-032-02	No	2	Palma de Mallorca	BAL/BAS**	Infection	During the ICU-stay	>512	256	R	16	I	2	I	32	R	16	R	16	R	4	S	4	S	2	S	0.25	S	<=2	S	2	S	4	R	1	S	179	blaOXA-10	aac(6')-Ib-Hangzhou, aadA1	qnrVC1	dfrA14
H2-046	2-046-01	Yes	2	Palma de Mallorca	Rectal Swab	Colonization	At ICU-admission	512	>256	R	32	R	64	R	32	R	32	R	8	I	4	S	8	S	1	S	0.06	S	4	S	1	S	0.5	I	2	S	308
	2-046-02	No	2	Palma de Mallorca	BAL/BAS**	Infection	During the ICU-stay	128	128	R	16	I	32	R	16	R	32	R	8	I	2	S	4	S	1	S	0.25	S	4	S	1	S	0.5	I	1	S	308
H2-047	2-047-01	Yes	2	Palma de Mallorca	Rectal Swab	Colonization	During the ICU-stay	256	256	R	32	R	64	R	32	R	32	R	8	I	4	S	8	S	2	S	0.06	S	4	S	16	R	> 16	R	1	S	175		addB
H2-048	2-048-02	Yes	2	Palma de Mallorca	Rectal Swab	Colonization	During the ICU-stay	128	64	R	16	I	16	R	16	R	16	R	8	I	2	S	4	S	1	S	0.25	S	4	S	16	R	> 16	R	1	S	175		addB
H2-053	2-053-01	Yes	2	Palma de Mallorca	Rectal Swab	Colonization	At ICU-admission	512	64	R	16	I	2	I	8	I	8	R	8	I	2	S	2	S	2	S	0.06	S	4	S	4	R	8	R	2	S	179	blaOXA-10	aac(6')-Ib-Hangzhou, aadA1	qnrVC1	dfrA14
	2-053-02	No	2	Palma de Mallorca	BAL/BAS**	Infection	During the ICU-stay	>512	128	R	8	I	4	I	16	R	8	R	16	R	4	S	2	S	2	S	0.06	S	8	S	4	R	4	R	2	S	179	blaOXA-10	aac(6')-Ib-Hangzhou, aadA1	qnrVC1	dfrA14
	2-053-03	No	2	Palma de Mallorca	Rectal Swab	Colonization	At ICU-admission	>512	128	R	16	I	4	I	16	R	8	R	16	R	4	S	2	S	1	S	<=0.03	S	4	S	8	R	8	R	1	S	179	blaOXA-10	aac(6')-Ib-Hangzhou, aadA1	qnrVC1	dfrA14
H2-067	2-067-01	Yes	2	Palma de Mallorca	Rectal Swab	Colonization	During the ICU-stay	64	64	R	16	I	16	R	16	R	16	R	16	R	2	S	4	S	2	S	0.25	S	4	S	32	R	> 16	R	1	S	175		addB
H2-070	2-070-01	Yes	2	Palma de Mallorca	Rectal Swab	Colonization	During the ICU-stay	256	64	R	16	I	8	I	16	R	16	R	16	R	1	S	4	S	2	S	2	S	64	R	32	R	> 16	R	1	S	235	blaOXA-2	aadA1, aadA6, aac(6')-31, aac(6')-II				K44M
H2-072	2-072-01	Yes	2	Palma de Mallorca	Rectal Swab	Colonization	During the ICU-stay	128	64	R	32	R	16	R	16	R	32	R	32	R	2	S	8	S	8	R	0.12	S	4	S	0.5	S	2	R	2	S	291
	2-072-02	No	2	Palma de Mallorca	BAL/BAS**	Infection	During the ICU-stay	128	64	R	32	R	8	I	16	R	32	R	32	R	2	S	8	S	4	R	0.12	S	4	S	0.5	S	1	R	2	S	291
H2-093	2-093-01	Yes	2	Palma de Mallorca	Rectal Swab	Colonization	During the ICU-stay	128	32	R	32	R	8	I	8	I	16	R	32	R	1	S	8	S	2	S	0.25	S	<=2	S	0.5	S	1	R	1	S	1973
	2-093-02	No	2	Palma de Mallorca	Rectal Swab	Colonization	During the ICU-stay	256	32	R	32	R	16	R	8	I	16	R	64	R	1	S	8	S	2	S	0.25	S	<=2	S	0.5	S	1	R	1	S	1973
	2-093-03	No	2	Palma de Mallorca	BAL/BAS**	Infection	During the ICU-stay (up to 60 days of stay)	256	32	R	32	R	16	R	8	I	32	R	32	R	1	S	8	S	2	S	0.5	S	4	S	0.5	S	1	R	1	S	1973						R91H
H7-001	7-001-01	Yes	7	A Coruña	Oropharyngeal Swab	Colonization	During the ICU-stay	256	16	I	32	R	4	I	8	I	16	R	> 64	R	1	S	4	S	1	S	<= 0.03	S	4	S	0.5	S	1	R	1	S	303								I745V
H7-002	7-002-01	Yes	7	A Coruña	Respiratory sample	Infection	During the ICU-stay (up to 60 days of stay)	256	>256	R	64	R	64	R	32	R	32	R	16	R	4	S	4	S	2	S	4	R	8	S	1	S	> 16	R	1	S	235		aph(6)-Id, aph(3'')-Ib, aadA6
H7-003	7-003-01	Yes	7	A Coruña	Urine	Infection	During the ICU-stay	16	<=4	S/I	4	I	<=1	S/I	2	I	8	R	4	I	<= 0.5	S	1	S	0.5	S	<= 0.03	S	<=2	S	0.5	S	<= 0.12	S/I	<=0.5	S	17
H7-004	7-004-01	Yes	7	A Coruña	Rectal Swab	Colonization	During the ICU-stay	64	64	R	16	I	16	R	8	I	16	R	8	I	4	S	4	S	1	S	0.12	S	<=2	S	8	R	1	R	1	S	175		addB					V229A
H7-006	7-006-01	Yes	7	A Coruña	Oropharyngeal Swab	Colonization	During the ICU-stay	256	16	I	32	R	4	I	16	R	32	R	> 64	R	2	S	4	S	4	R	<= 0.03	S	8	S	2	S	1	R	1	S	446
H1-016	1-016-01	Yes	1	Sevilla	Rectal Swab	Colonization	During the ICU-stay	32	8	I	8	I	4	I	2	I	8	R	4	I	1	S	1	S	0.5	S	0.25	S	4	S	0.5	S	8	R	1	S	253
	1-016-02	No	1	Sevilla	Rectal Swab	Colonization	During the ICU-stay	64	64	R	16	I	16	R	4	I	16	R	8	I	2	S	2	S	0.5	S	0.25	S	<=2	S	0.5	S	8	R	1	S	253
H1-118	1-118-01	Yes	1	Sevilla	Rectal Swab	Colonization	During the ICU-stay	128	32	R	32	R	16	R	8	I	16	R	16	R	1	S	8	S	2	S	0.5	S	<=2	S	<= 0.25	S	> 16	R	1	S	253
	1-118-02	No	1	Sevilla	Rectal Swab	Colonization	During the ICU-stay	128	32	R	32	R	8	I	8	I	8	R	16	R	1	S	8	S	1	S	1	S	<=2	S	<= 0.25	S	> 16	R	1	S	253
[truncated: 51 more columns]
